# Supplementary material for: Mitochondrial-Targeted Antioxidant MitoQ-Mediated Autophagy: A Novel Strategy for Precise Radiation Protection
Source: Antioxidants (Basel). 2023 Feb 10;12(2):453. doi: 10.3390/antiox12020453 (PMC9952602; doi:10.3390/antiox12020453)
Supplement: Supplementary file 1 [file antioxidants-12-00453-s001.zip]

Archive with 1 entries (1 files):
- antioxidants-2129034-supplementary.pdf
